# Supplementary material for: Impacts of visitors on female pheasants in pheasantry, Haripur, Pakistan
Source: PeerJ. 2024 Sep 18;12:e18031. doi: 10.7717/peerj.18031 (PMC11416092; doi:10.7717/peerj.18031)
Supplement: Supplemental Information 1 [file peerj-12-18031-s001.r]

library(corrplot)
library(ggplot2)
library(lme4)
library(glmmTMB)
library(MuMIn)
library(sjPlot)
library(patchwork)
library(glmm.hp)
library(lmerTest)
library(multcomp)
library(emmeans)
cordata=read.csv("corrdata.csv",header = T)#all data
a1=cor(cordata, method = c("spearman"))
corrplot(a1, type = "upper", order = "hclust", tl.col = "black", tl.srt = 45)
mm=read.csv("newzj.csv",header = T)
smm=log(mm[3:17])
Data=as.factor(mm$Date)
Species=as.factor(mm$Species)
options(na.action = "na.fail")
mod1=lmer(Feedingevents~visitors+spresenceduration+Temperature+(1|Species)+(1|Data),smm)
mod2=lmer(Feedingduration~visitors+spresenceduration+Temperature+(1|Species)+(1|Data),smm)
mod3=lmer(Hidingevents~visitors+spresenceduration+Temperature+(1|Species)+(1|Data),smm)
mod4=lmer(Hidingduration~visitors+spresenceduration+Temperature+(1|Species)+(1|Data),smm)
mod5=lmer(Movingevents~visitors+spresenceduration+(1|Species)+(1|Data),smm)
dredge(mod1)
dredge(mod2)
dredge(mod3)
dredge(mod4)
dredge(mod5)
dredge(mod6)
summary(mod1)
summary(mod2)
summary(mod3)
summary(mod4)
summary(mod5)

a1=glmm.hp(mod1)
a2=glmm.hp(mod2)
a3=glmm.hp(mod3)
a4=glmm.hp(mod4)
a5=glmm.hp(mod5)


#划分高中低
gg=read.csv("low.csv",header = T)#low(all data)
sgg=log(gg[3:17])
Data=as.factor(gg$Date)
Species=as.factor(gg$Species)
options(na.action = "na.fail")
d1=lmer(Feedingevents~visitors+spresenceduration+Temperature+(1|Species)+(1|Data),sgg)
d2=lmer(Feedingduration~spresenceduration+Temperature+(1|Species)+(1|Data),sgg)
d3=lmer(Hidingevents~spresenceduration+(1|Species)+(1|Data),sgg)
d4=lmer(Hidingduration~spresenceduration+Temperature+(1|Species)+(1|Data),sgg)
d5=lmer(Movingevents~visitors+spresenceduration+Temperature+(1|Species)+(1|Data),sgg)
d6=lmer(Movingduration~visitors+spresenceduration+Temperature+(1|Species)+(1|Data),sgg)
dredge(d1)
dredge(d2)
dredge(d3)
dredge(d4)
dredge(d5)
dredge(d6)
summary(d1)
summary(d2)
summary(d3)
summary(d4)
summary(d5)
summary(d6)
w1=glmm.hp(d1)
w2=glmm.hp(d2)
w3=glmm.hp(d3)
w4=glmm.hp(d4)

tt=read.csv("mid.csv",header = T)#middle(all data)
stt=log(tt[3:17])
Data=as.factor(tt$Date)
Species=as.factor(tt$Species)
options(na.action = "na.fail")
t1=lmer(Feedingevents~spresenceduration+Temperature+(1|Species)+(1|Data),stt)
t2=lmer(Feedingduration~visitors+spresenceduration+Temperature+(1|Species)+(1|Data),stt)
t3=lmer(Hidingevents~visitors+spresenceduration+Temperature+(1|Species)+(1|Data),stt)
t4=lmer(Hidingduration~spresenceduration+Temperature+(1|Species)+(1|Data),stt)
t5=lmer(Movingevents~1+(1|Species)+(1|Data),stt)
t6=lmer(Movingduration~visitors+(1|Species)+(1|Data),stt)
dredge(t1)
dredge(t2)
dredge(t3)
dredge(t4)
dredge(t5)
dredge(t6)
summary(t1)
summary(t2)
summary(t3)
summary(t4)
summary(t5)
summary(t6)
e1=glmm.hp(t1)
e2=glmm.hp(t2)
e3=glmm.hp(t3)
e4=glmm.hp(t4)
e6=glmm.hp(t6)

qq=read.csv("hig.csv",header = T)#high(all data)
tqq=log(qq[3:17])
Data=as.factor(qq$Date)
Species=as.factor(qq$Species)
options(na.action = "na.fail")
q1=lmer(Feedingevents~visitors+spresenceduration+Temperature+(1|Species)+(1|Data),tqq)
q2=lmer(Feedingduration~visitors+spresenceduration+(1|Species)+(1|Data),tqq)
q3=lmer(Hidingevents~spresenceduration+Temperature+(1|Species)+(1|Data),tqq)
q4=lmer(Hidingduration~spresenceduration+(1|Species)+(1|Data),tqq)
q5=lmer(Movingevents~spresenceduration+Temperature+(1|Species)+(1|Data),tqq)
q6=lmer(Movingduration~visitors+Temperature+(1|Species)+(1|Data),tqq)
dredge(q1)
dredge(q2)
dredge(q3)
dredge(q4)
dredge(q5)
dredge(q6)
summary(q1)
summary(q2)
summary(q3)
summary(q4)
summary(q5)
summary(q6)
r1=glmm.hp(q1)
r2=glmm.hp(q2)
r3=glmm.hp(q3)
r4=glmm.hp(q4)
r5=glmm.hp(q5)
r6=glmm.hp(q6)

#每个物种单独检验Per species
pmm=read.csv("newzj.csv",header = T)#all data
prmm=log(pmm[3:17])
Data=as.factor(pmm$Date)
Species=as.factor(pmm$Species)
pf=lmer(Feedingevents~Species+visitors+spresenceduration+Temperature+(1|Data),prmm)
summary(pf)
pairwise_comparisons <- emmeans(pf, pairwise ~ Species)
print(pairwise_comparisons)
sig.df=cld(pairwise_comparisons,level=0.05,Letters=letters)
summary(sig.df)

pf1=lmer(Feedingduration~Species+visitors+spresenceduration+Temperature+(1|Data),prmm)
pc1=emmeans(pf1, pairwise ~ Species)
sig.df1=cld(pc1,level=0.05,Letters=letters)
summary(sig.df1)

pf2=lmer(Hidingevents~Species+visitors+spresenceduration+Temperature+(1|Data),prmm)
pc2=emmeans(pf2, pairwise ~ Species)
sig.df2=cld(pc2,level=0.05,Letters=letters)
summary(sig.df2)

pf3=lmer(Hidingduration~Species+visitors+spresenceduration+Temperature+(1|Data),prmm)
pc3=emmeans(pf3, pairwise ~ Species)
sig.df3=cld(pc3,level=0.05,Letters=letters)
summary(sig.df3)

pf4=lmer(Movingevents~Species+visitors+spresenceduration+Temperature+(1|Data),prmm)
pc4=emmeans(pf4, pairwise ~ Species)
sig.df4=cld(pc4,level=0.05,Letters=letters)
summary(sig.df4)

pf5=lmer(Movingduration~Species+visitors+spresenceduration+Temperature+(1|Data),prmm)
pc5=emmeans(pf5, pairwise ~ Species)
sig.df5=cld(pc5,level=0.05,Letters=letters)
summary(sig.df5)
