# Supplementary material for: Impacts of visitors on female pheasants in pheasantry, Haripur, Pakistan
Source: PeerJ. 2024 Sep 18;12:e18031. doi: 10.7717/peerj.18031 (PMC11416092; doi:10.7717/peerj.18031)
Supplement: Supplemental Information 3 [file peerj-12-18031-s003.xlsx]

## Sheet: zj
Date	Species	visitors	visitor'spresenceduration	Feedingevents	Feedingduration	Hidingevents	Hidingduration	Movingevents	Movingduration	Others	Hour	Nbirds	Cageid	Nfemales	Sum of durations	Temperature°C	Relativehumidity %
22/3/2022	Woodgreen	12	40	7	10	30	29	13	18	3	10	7	9	6	60	27	26
22/3/2022	Woodgreen	7	25	15	19	17	21	14	17	3	11	7	9	6	60	27	26
22/3/2022	Woodgreen	9	181	10	12	20	25	24	23	0	12	7	9	6	60	26	24
22/3/2022	Woodgreen	10	131	9	13	30	19	30	28	0	1	7	9	6	60	26	24
22/3/2022	Woodgreen	7	165	10	14	19	23	24	22	1	2	7	9	6	60	26	24
22/3/2022	Woodgreen	2	34	21	20	9	18	10	18	4	3	7	9	6	60	18.5	48
22/3/2022	Woodgreen	9	62	11	10	30	26	28	22	2	4	7	9	6	60	18.5	48
23/3/2022	Woodgreen	3	28	18	16	8	22	12	16	6	10	7	9	6	60	26	33
23/3/2022	Woodgreen	4	25	17	22	13	20	10	15	3	11	7	9	6	60	26	33
23/3/2022	Woodgreen	4	140	12	15	14	24	12	18	3	12	7	9	6	60	25	31
23/3/2022	Woodgreen	2	151	19	22	7	13	11	18	7	1	7	9	6	60	25	31
23/3/2022	Woodgreen	2	122	19	24	9	15	9	16	5	2	7	9	6	60	25	31
23/3/2022	Woodgreen	6	19	14	20	10	16	13	24	0	3	7	9	6	60	21.5	48
23/3/2022	Woodgreen	8	35	14	13	13	26	12	21	0	4	7	9	6	60	21.5	48
24/3/2022	Woodgreen	3	26	19	20	9	18	8	16	6	10	7	9	6	60	25	37
24/3/2022	Woodgreen	4	19	20	25	12	20	9	12	3	11	7	9	6	60	24	38
24/3/2022	Woodgreen	7	132	13	14	15	22	13	18	6	12	7	9	6	60	23.5	38
24/3/2022	Woodgreen	2	139	19	20	9	15	9	16	9	1	7	9	6	60	23.5	38
24/3/2022	Woodgreen	1	176	23	22	7	12	12	24	2	2	7	9	6	60	23.5	38
24/3/2022	Woodgreen	3	20	18	19	12	18	10	22	1	3	7	9	6	60	18.5	56
24/3/2022	Woodgreen	7	17	15	16	18	18	13	20	6	4	7	9	6	60	18.5	56
25/3/2022	Woodgreen	7	28	14	18	14	19	12	22	1	10	7	9	6	60	25	37
25/3/2022	Woodgreen	6	31	14	16	16	18	12	25	1	11	7	9	6	60	24.5	36
25/3/2022	Woodgreen	8	129	11	12	29	18	13	30	0	12	7	9	6	60	24	35
25/3/2022	Woodgreen	9	188	10	11	20	25	12	16	8	1	7	9	6	60	24	35
25/3/2022	Woodgreen	6	150	12	15	17	19	10	26	0	2	7	9	6	60	24	35
25/3/2022	Woodgreen	7	19	15	16	18	21	15	22	1	3	7	9	6	60	20	50
25/3/2022	Woodgreen	9	29	13	11	29	23	13	25	1	4	7	9	6	60	20	50
26/3/2022	Woodgreen	10	38	10	12	25	20	19	26	2	10	7	9	6	60	27	24
26/3/2022	Woodgreen	4	41	18	22	13	17	18	22	1	11	7	9	6	60	26	24
26/3/2022	Woodgreen	5	110	13	15	13	23	11	22	0	12	7	9	6	60	25.5	24
26/3/2022	Woodgreen	2	121	18	23	10	14	12	23	0	1	7	9	6	60	25.5	24
26/3/2022	Woodgreen	3	189	14	19	10	17	7	14	10	2	7	9	6	60	25.5	24
26/3/2022	Woodgreen	5	39	17	20	12	21	10	18	1	3	7	9	6	60	21	44
26/3/2022	Woodgreen	3	45	18	16	10	20	10	24	0	4	7	9	6	60	21	44
27/3/2022	Woodgreen	9	58	12	10	26	22	17	28	10	10	7	9	6	60	28	25
27/3/2022	Woodgreen	3	31	17	20	13	18	9	17	5	11	7	9	6	60	27	26
27/3/2022	Woodgreen	7	167	10	13	19	23	14	26	8	12	7	9	6	60	27	26
27/3/2022	Woodgreen	3	182	14	18	12	20	8	16	6	1	7	9	6	60	27	26
27/3/2022	Woodgreen	4	190	10	13	18	21	12	25	1	2	7	9	6	60	27	26
27/3/2022	Woodgreen	8	46	13	14	15	19	15	17	10	3	7	9	6	60	20	50
27/3/2022	Woodgreen	2	55	18	13	8	16	10	31	0	4	7	9	6	60	20	50
28/3/2022	Woodgreen	3	27	19	20	11	15	10	24	1	10	7	9	6	60	29	24
28/3/2022	Woodgreen	5	56	16	19	14	22	9	18	1	11	7	9	6	60	28	25
28/3/2022	Woodgreen	3	120	15	19	12	19	14	20	2	12	7	9	6	60	27.5	27
28/3/2022	Woodgreen	8	110	13	14	12	19	17	25	2	1	7	9	6	60	27.5	27
28/3/2022	Woodgreen	2	114	21	15	10	19	12	26	0	2	7	9	6	60	27.5	27
28/3/2022	Woodgreen	3	22	18	20	12	16	15	20	4	3	7	9	6	60	23	47
28/3/2022	Woodgreen	7	38	14	15	12	20	18	22	3	4	7	9	6	60	23	47
29/3/2022	Woodgreen	3	57	20	16	9	16	14	22	6	10	7	9	6	60	29	22
29/3/2022	Woodgreen	4	33	18	20	13	16	10	24	0	11	7	9	6	60	28	25
29/3/2022	Woodgreen	7	157	11	15	24	23	12	18	4	12	7	9	6	60	27	29
29/3/2022	Woodgreen	6	182	12	14	18	15	13	27	4	1	7	9	6	60	27	29
29/3/2022	Woodgreen	1	90	25	25	5	8	7	12	2	2	7	9	6	60	27	29
29/3/2022	Woodgreen	4	36	19	25	18	26	5	9	0	3	7	9	6	60	21	51
29/3/2022	Woodgreen	3	54	15	16	12	21	8	17	6	4	7	9	6	60	21	51
30/3/2022	Woodgreen	4	44	15	13	11	18	8	23	6	10	7	9	6	60	28	28
30/3/2022	Woodgreen	5	35	17	19	11	18	10	20	3	11	7	9	6	60	27	31
30/3/2022	Woodgreen	5	112	13	14	14	22	12	24	0	12	7	9	6	60	26	33
30/3/2022	Woodgreen	3	116	15	17	12	19	10	16	8	1	7	9	6	60	26	33
30/3/2022	Woodgreen	1	95	24	29	6	10	8	12	9	2	7	9	6	60	26	33
30/3/2022	Woodgreen	4	33	16	20	10	22	8	18	0	3	7	9	6	60	22	49
30/3/2022	Woodgreen	2	41	18	15	7	16	11	22	7	4	7	9	6	60	22	49
31/3/2022	Woodgreen	9	33	13	13	22	22	16	23	2	10	7	9	6	60	27	26
31/3/2022	Woodgreen	9	52	12	10	29	17	18	30	3	11	7	9	6	60	26.5	25
31/3/2022	Woodgreen	7	153	11	14	16	24	15	18	4	12	7	9	6	60	26	27
31/3/2022	Woodgreen	3	115	15	18	14	26	8	16	0	1	7	9	6	60	26	27
31/3/2022	Woodgreen	5	167	12	20	13	15	11	20	5	2	7	9	6	60	26	27
31/3/2022	Woodgreen	2	28	23	20	8	8	9	30	2	3	7	9	6	60	20	50
31/3/2022	Woodgreen	3	44	18	20	13	15	13	21	4	4	7	9	6	60	20	50
1/4/2022	Woodgreen	3	44	18	15	13	19	23	26	0	10	7	9	6	60	30	26
1/4/2022	Woodgreen	5	70	15	17	13	22	10	16	5	11	7	9	6	60	29	24
1/4/2022	Woodgreen	3	95	18	16	12	21	10	23	0	12	7	9	6	60	26.5	23
1/4/2022	Woodgreen	6	90	13	18	21	22	13	20	0	1	7	9	6	60	26.5	23
1/4/2022	Woodgreen	4	120	12	16	15	18	8	23	3	2	7	9	6	60	26.5	23
1/4/2022	Woodgreen	2	45	19	16	10	17	9	25	2	3	7	9	6	60	21	41
1/4/2022	Woodgreen	3	30	17	18	10	20	13	17	5	4	7	9	6	60	21	41
4/4/2022	Woodgreen	6	40	13	18	18	22	13	17	3	10	7	9	6	60	29.5	23
4/4/2022	Woodgreen	5	52	16	19	11	22	9	19	0	11	7	9	6	60	27.5	27
4/4/2022	Woodgreen	3	130	14	19	12	19	12	22	0	12	7	9	6	60	26	33
4/4/2022	Woodgreen	1	100	25	20	6	8	12	31	1	1	7	9	6	60	26	33
4/4/2022	Woodgreen	7	101	12	15	19	26	18	18	1	2	7	9	6	60	26	33
4/4/2022	Woodgreen	3	54	16	24	13	16	13	18	2	3	7	9	6	60	20.5	51
4/4/2022	Woodgreen	4	60	15	18	13	20	12	20	2	4	7	9	6	60	20.5	51
6/4/2022	Woodgreen	7	27	20	10	18	22	10	28	0	10	7	9	6	60	30	24
6/4/2022	Woodgreen	4	58	14	16	18	22	12	20	2	11	7	9	6	60	29.5	25
6/4/2022	Woodgreen	2	110	17	15	11	17	8	28	0	12	7	9	6	60	28.5	24
6/4/2022	Woodgreen	10	130	9	11	28	24	26	23	2	1	7	9	6	60	28.5	24
6/4/2022	Woodgreen	3	98	15	17	13	21	12	22	0	2	7	9	6	60	28.5	24
6/4/2022	Woodgreen	5	46	16	18	13	19	10	20	3	3	7	9	6	60	22	45
6/4/2022	Woodgreen	7	70	13	15	15	22	13	22	1	4	7	9	6	60	22	45
7/4/2022	Woodgreen	4	32	17	20	14	18	11	22	0	10	7	9	6	60	31	25
7/4/2022	Woodgreen	2	56	23	12	12	18	7	21	9	11	7	9	6	60	30	26
7/4/2022	Woodgreen	7	150	12	10	20	18	14	22	10	12	7	9	6	60	29	27
7/4/2022	Woodgreen	1	143	24	18	7	10	15	24	8	1	7	9	6	60	29	27
7/4/2022	Woodgreen	4	111	12	16	18	20	10	18	6	2	7	9	6	60	29	27
7/4/2022	Woodgreen	8	65	12	10	20	16	14	31	3	3	7	9	6	60	23	43
7/4/2022	Woodgreen	11	46	8	10	26	25	28	24	1	4	7	9	6	60	23	43
8/4/2022	Woodgreen	4	38	16	19	11	21	8	17	3	10	7	9	6	60	31	21
8/4/2022	Woodgreen	6	62	13	14	20	18	12	24	4	11	7	9	6	60	30.5	20
8/4/2022	Woodgreen	5	123	14	20	18	11	8	19	10	12	7	9	6	60	30	26
8/4/2022	Woodgreen	2	105	18	19	12	19	12	22	0	1	7	9	6	60	30	26
8/4/2022	Woodgreen	4	98	13	15	17	23	10	19	3	2	7	9	6	60	30	26
8/4/2022	Woodgreen	8	55	13	10	21	24	15	25	1	3	7	9	6	60	23	43
8/4/2022	Woodgreen	2	33	22	22	9	12	9	24	2	4	7	9	6	60	23	43
22/3/2022	Ringnecked	9	57	15	16	17	25	15	26		10	5	11	4	60	27	26
22/3/2022	Ringnecked	8	33	16	20	14	22	16	18	0	11	5	11	4	60	27	26
22/3/2022	Ringnecked	14	157	8	10	25	26	28	21	3	12	5	11	4	60	26	24
22/3/2022	Ringnecked	13	182	9	13	20	22	17	20	5	1	5	11	4	60	26	24
22/3/2022	Ringnecked	9	90	13	20	17	15	15	25	0	2	5	11	4	60	26	24
22/3/2022	Ringnecked	4	36	23	25	4	12	5	15	8	3	5	11	4	60	18.5	48
22/3/2022	Ringnecked	3	54	22	25	3	15	5	13	7	4	5	11	4	60	18.5	48
23/3/2022	Ringnecked	5	58	17	20	8	20	10	20	0	10	5	11	4	60	26	33
23/3/2022	Ringnecked	8	31	17	18	16	19	15	23	0	11	5	11	4	60	26	33
23/3/2022	Ringnecked	12	167	9	8	26	25	21	25	2	12	5	11	4	60	25	31
23/3/2022	Ringnecked	12	182	10	22	18	20	23	15	3	1	5	11	4	60	25	31
23/3/2022	Ringnecked	10	190	11	13	29	25	13	17	5	2	5	11	4	60	25	31
23/3/2022	Ringnecked	8	46	15	16	16	17	18	24	3	3	5	11	4	60	21.5	48
23/3/2022	Ringnecked	7	55	12	16	16	22	13	20	2	4	5	11	4	60	21.5	48
24/3/2022	Ringnecked	8	33	15	18	16	17	18	23	2	10	5	11	4	60	25	37
24/3/2022	Ringnecked	6	52	17	22	12	20	8	13	5	11	5	11	4	60	24	38
24/3/2022	Ringnecked	12	153	9	10	22	18	16	32	0	12	5	11	4	60	23.5	38
24/3/2022	Ringnecked	17	115	5	7	28	29	22	24	0	1	5	11	4	60	23.5	38
24/3/2022	Ringnecked	10	167	12	15	27	30	18	15	0	2	5	11	4	60	23.5	38
24/3/2022	Ringnecked	6	28	20	25	12	13	10	16	6	3	5	11	4	60	18.5	56
24/3/2022	Ringnecked	5	44	19	22	7	18	8	16	4	4	5	11	4	60	18.5	56
25/3/2022	Ringnecked	8	27	18	25	11	13	17	22	0	10	5	11	4	60	25	37
25/3/2022	Ringnecked	6	56	14	20	10	18	9	13	9	11	5	11	4	60	24.5	36
25/3/2022	Ringnecked	10	120	13	17	24	23	14	18	2	12	5	11	4	60	24	35
25/3/2022	Ringnecked	13	110	9	10	22	28	25	21	1	1	5	11	4	60	24	35
25/3/2022	Ringnecked	10	114	12	10	17	21	12	23	6	2	5	11	4	60	24	35
25/3/2022	Ringnecked	4	22	22	30	5	12	6	12	6	3	5	11	4	60	20	50
25/3/2022	Ringnecked	6	38	16	18	10	20	11	20	2	4	5	11	4	60	20	50
26/3/2022	Ringnecked	7	44	17	21	16	21	15	18	3	10	5	11	4	60	27	24
26/3/2022	Ringnecked	6	35	16	19	9	18	11	15	8	11	5	11	4	60	26	24
26/3/2022	Ringnecked	12	112	13	18	17	20	14	22	0	12	5	11	4	60	25.5	24
26/3/2022	Ringnecked	15	160	7	8	28	28	23	22	2	1	5	11	4	60	25.5	24
26/3/2022	Ringnecked	8	95	12	23	19	20	17	15	2	2	5	11	4	60	25.5	24
26/3/2022	Ringnecked	6	33	18	20	10	18	8	17	5	3	5	11	4	60	21	44
26/3/2022	Ringnecked	4	41	24	22	3	12	5	15	11	4	5	11	4	60	21	44
27/3/2022	Ringnecked	5	64	20	24	5	16	7	20	0	10	5	11	4	60	28	25
27/3/2022	Ringnecked	7	43	19	18	14	22	13	20	0	11	5	11	4	60	27	26
27/3/2022	Ringnecked	5	57	18	20	7	20	5	15	5	12	5	11	4	60	27	26
27/3/2022	Ringnecked	12	140	10	15	22	21	16	24	0	1	5	11	4	60	27	26
27/3/2022	Ringnecked	15	97	8	10	29	22	25	26	2	2	5	11	4	60	27	26
27/3/2022	Ringnecked	6	78	39	4	19	30	18	26	0	3	5	11	4	60	20	50
27/3/2022	Ringnecked	8	43	15	20	18	19	17	21	0	4	5	11	4	60	20	50
28/3/2022	Ringnecked	6	50	18	20	10	18	8	17	5	10	5	11	4	60	29	24
28/3/2022	Ringnecked	7	41	20	15	14	16	13	25	4	11	5	11	4	60	28	25
28/3/2022	Ringnecked	10	95	13	18	26	27	17	13	2	12	5	11	4	60	27.5	27
28/3/2022	Ringnecked	12	120	12	20	18	17	15	23	0	1	5	11	4	60	27.5	27
28/3/2022	Ringnecked	17	131	5	8	29	18	19	34	0	2	5	11	4	60	27.5	27
28/3/2022	Ringnecked	9	49	16	18	18	15	13	22	5	3	5	11	4	60	23	47
28/3/2022	Ringnecked	3	54	23	24	2	10	6	16	10	4	5	11	4	60	23	47
29/3/2022	Ringnecked	9	65	14	17	29	18	29	25	0	10	5	11	4	60	29	22
29/3/2022	Ringnecked	6	76	14	22	11	22	9	14	2	11	5	11	4	60	28	25
29/3/2022	Ringnecked	12	157	10	14	24	18	20	26	2	12	5	11	4	60	27	29
29/3/2022	Ringnecked	15	126	7	10	24	15	18	35	0	1	5	11	4	60	27	29
29/3/2022	Ringnecked	9	131	12	16	15	14	18	25	5	2	5	11	4	60	27	29
29/3/2022	Ringnecked	6	87	13	20	12	24	9	16	0	3	5	11	4	60	21	51
29/3/2022	Ringnecked	4	54	25	22	4	15	7	17	6	4	5	11	4	60	21	51
30/3/2022	Ringnecked	5	36	20	22	6	15	4	20	3	10	5	11	4	60	28	28
30/3/2022	Ringnecked	9	68	15	18	18	26	16	16	0	11	5	11	4	60	27	31
30/3/2022	Ringnecked	11	141	11	13	26	24	20	23	10	12	5	11	4	60	26	33
30/3/2022	Ringnecked	15	129	8	7	30	29	28	24	0	1	5	11	4	60	26	33
30/3/2022	Ringnecked	10	110	12	16	26	24	21	20	0	2	5	11	4	60	26	33
30/3/2022	Ringnecked	7	76	13	16	18	20	15	22	2	3	5	11	4	60	22	49
30/3/2022	Ringnecked	4	62	19	20	3	15	6	18	7	4	5	11	4	60	22	49
31/3/2022	Ringnecked	5	51	19	23	7	18	6	18	1	10	5	11	4	60	27	26
31/3/2022	Ringnecked	9	60	14	16	19	22	18	21	1	11	5	11	4	60	26.5	25
31/3/2022	Ringnecked	10	105	13	15	18	24	14	20	1	12	5	11	4	60	26	27
31/3/2022	Ringnecked	14	110	9	7	27	25	12	27	1	1	5	11	4	60	26	27
31/3/2022	Ringnecked	12	142	11	12	23	25	19	22	1	2	5	11	4	60	26	27
31/3/2022	Ringnecked	9	44	17	15	19	20	14	22	3	3	5	11	4	60	20	50
31/3/2022	Ringnecked	6	41	17	15	9	15	10	22	8	4	5	11	4	60	20	50
1/4/2022	Ringnecked	5	39	20	24	5	10	7	20	6	10	5	11	4	60	30	26
1/4/2022	Ringnecked	4	62	23	26	5	16	4	15	3	11	5	11	4	60	29	24
1/4/2022	Ringnecked	9	162	12	18	29	26	18	13	3	12	5	11	4	60	26.5	23
1/4/2022	Ringnecked	12	150	10	13	12	24	21	20	3	1	5	11	4	60	26.5	23
1/4/2022	Ringnecked	11	121	11	15	18	18	16	26	1	2	5	11	4	60	26.5	23
1/4/2022	Ringnecked	9	37	16	20	23	22	16	18	0	3	5	11	4	60	21	41
1/4/2022	Ringnecked	6	65	15	19	10	22	8	16	3	4	5	11	4	60	21	41
4/4/2022	Ringnecked	6	41	17	15	9	15	10	22	8	10	5	11	4	60	29.5	23
4/4/2022	Ringnecked	8	66	14	18	17	20	18	15	7	11	5	11	4	60	27.5	27
4/4/2022	Ringnecked	10	92	13	18	26	17	17	22	3	12	5	11	4	60	26	33
4/4/2022	Ringnecked	17	105	6	6	30	18	29	33	3	1	5	11	4	60	26	33
4/4/2022	Ringnecked	13	110	10	12	20	17	20	29	2	2	5	11	4	60	26	33
4/4/2022	Ringnecked	8	76	13	16	23	20	18	22	2	3	5	11	4	60	20.5	51
4/4/2022	Ringnecked	7	43	20	22	12	13	10	18	7	4	5	11	4	60	20.5	51
6/4/2022	Ringnecked	9	55	15	19	20	19	18	22	0	10	5	11	4	60	30	24
6/4/2022	Ringnecked	6	71	17	22	7	15	5	16	7	11	5	11	4	60	29.5	25
6/4/2022	Ringnecked	9	100	13	18	20	18	15	20	4	12	5	11	4	60	28.5	24
6/4/2022	Ringnecked	13	132	8	7	23	24	12	20	9	1	5	11	4	60	28.5	24
6/4/2022	Ringnecked	10	146	12	20	14	12	22	24	4	2	5	11	4	60	28.5	24
6/4/2022	Ringnecked	5	80	17	20	6	15	5	15	10	3	5	11	4	60	22	45
6/4/2022	Ringnecked	3	64	24	27	3	11	5	13	9	4	5	11	4	60	22	45
7/4/2022	Ringnecked	6	57	18	17	8	18	6	16	9	10	5	11	4	60	31	25
7/4/2022	Ringnecked	8	88	13	17	20	22	16	22	9	11	5	11	4	60	30	26
7/4/2022	Ringnecked	12	105	11	10	15	18	13	26	6	12	5	11	4	60	29	27
7/4/2022	Ringnecked	17	117	7	5	32	27	23	27	1	1	5	11	4	60	29	27
7/4/2022	Ringnecked	10	152	13	14	11	16	15	30	0	2	5	11	4	60	29	27
7/4/2022	Ringnecked	5	31	21	23	5	12	7	22	3	3	5	11	4	60	23	43
7/4/2022	Ringnecked	7	45	15	18	12	22	16	16	4	4	5	11	4	60	23	43
8/4/2022	Ringnecked	2	67	23	5	12	25	23	30	0	10	5	11	4	60	31	21
8/4/2022	Ringnecked	4	52	20	24	5	13	5	13	10	11	5	11	4	60	30.5	20
8/4/2022	Ringnecked	9	126	12	15	23	20	24	21	4	12	5	11	4	60	30	26
8/4/2022	Ringnecked	11	110	12	13	17	22	13	25	0	1	5	11	4	60	30	26
8/4/2022	Ringnecked	9	137	12	13	28	18	19	29	0	2	5	11	4	60	30	26
8/4/2022	Ringnecked	3	72	25	26	3	10	7	16	8	3	5	11	4	60	23	43
8/4/2022	Ringnecked	4	53	25	27	2	12	5	12	9	4	5	11	4	60	23	43
22/3/2022	Redgolden	9	58	5	6	20	35	15	5	14	10	3	3	2	60	27	26
22/3/2022	Redgolden	7	53	5	7	15	25	28	10	18	11	3	3	2	60	27	26
22/3/2022	Redgolden	14	167	3	2	30	40	30	12	6	12	3	3	2	60	26	24
22/3/2022	Redgolden	12	122	4	3	30	38	25	8	11	1	3	3	2	60	26	24
22/3/2022	Redgolden	10	120	5	7	20	30	22	10	13	2	3	3	2	60	26	24
22/3/2022	Redgolden	2	26	13	18	5	10	15	5	27	3	3	3	2	60	18.5	48
22/3/2022	Redgolden	1	64	14	15	7	20	20	10	15	4	3	3	2	60	18.5	48
23/3/2022	Redgolden	8	27	4	3	15	23	25	12	21	10	3	3	2	60	26	33
23/3/2022	Redgolden	6	56	5	4	23	30	22	8	18	11	3	3	2	60	26	33
23/3/2022	Redgolden	18	120	3	2	33	38	25	7	13	12	3	3	2	60	25	31
23/3/2022	Redgolden	20	110	2	1	39	32	30	10	17	1	3	3	2	60	25	31
23/3/2022	Redgolden	10	114	5	4	29	32	12	4	20	2	3	3	2	60	25	31
23/3/2022	Redgolden	3	22	20	25	10	8	13	4	23	3	3	3	2	60	21.5	48
23/3/2022	Redgolden	4	38	20	18	10	13	22	9	20	4	3	3	2	60	21.5	48
24/3/2022	Redgolden	11	57	4	3	38	39	28	10	8	10	3	3	2	60	25	37
24/3/2022	Redgolden	7	33	6	6	26	34	29	8	12	11	3	3	2	60	24	38
24/3/2022	Redgolden	14	157	4	3	34	42	20	12	3	12	3	3	2	60	23.5	38
24/3/2022	Redgolden	17	182	3	2	39	33	22	10	5	1	3	3	2	60	23.5	38
24/3/2022	Redgolden	12	90	2	2	24	27	30	14	17	2	3	3	2	60	23.5	38
24/3/2022	Redgolden	1	36	15	17	10	15	24	8	20	3	3	3	2	60	18.5	56
24/3/2022	Redgolden	1	54	18	15	15	19	10	5	21	4	3	3	2	60	18.5	56
25/3/2022	Redgolden	8	58	4	3	29	35	25	8	14	10	3	3	2	60	25	37
25/3/2022	Redgolden	7	31	5	4	35	33	32	12	11	11	3	3	2	60	24.5	36
25/3/2022	Redgolden	12	167	3	2	40	39	38	15	4	12	3	3	2	60	24	35
25/3/2022	Redgolden	10	182	2	1	35	30	25	10	19	1	3	3	2	60	24	35
25/3/2022	Redgolden	9	190	4	2	39	35	28	13	10	2	3	3	2	60	24	35
25/3/2022	Redgolden	3	46	7	6	29	32	25	13	9	3	3	3	2	60	20	50
25/3/2022	Redgolden	4	55	6	5	23	29	24	12	14	4	3	3	2	60	20	50
26/3/2022	Redgolden	9	33	4	3	30	35	29	10	12	10	3	3	2	60	27	24
26/3/2022	Redgolden	10	52	3	2	30	41	20	9	8	11	3	3	2	60	26	24
26/3/2022	Redgolden	14	153	3	1	24	39	29	12	8	12	3	3	2	60	25.5	24
26/3/2022	Redgolden	16	115	3	5	19	22	5	34		1	3	3	2	60	25.5	24
26/3/2022	Redgolden	13	167	2	6	17	25	7	29		2	3	3	2	60	25.5	24
26/3/2022	Redgolden	5	28	20	13	4	11	21	36		3	3	3	2	60	21	44
26/3/2022	Redgolden	6	44	19	10	8	7	24	43		4	3	3	2	60	21	44
27/3/2022	Redgolden	7	44	9	11	13	21	15	28		10	3	3	2	60	28	25
27/3/2022	Redgolden	6	35	6	9	11	19	12	32		11	3	3	2	60	27	26
27/3/2022	Redgolden	11	112	3	7	25	30	6	23		12	3	3	2	60	27	26
27/3/2022	Redgolden	10	116	1	4	15	34	9	22		1	3	3	2	60	27	26
27/3/2022	Redgolden	9	95	3	5	22	27	4	28		2	3	3	2	60	27	26
27/3/2022	Redgolden	4	33	12	13	6	8	16	39		3	3	3	2	60	20	50
27/3/2022	Redgolden	1	41	15	15	8	9	27	36		4	3	3	2	60	20	50
28/3/2022	Redgolden	8	41	10	12	12	17	16	31		10	3	3	2	60	29	24
28/3/2022	Redgolden	6	68	9	10	15	16	12	34		11	3	3	2	60	28	25
28/3/2022	Redgolden	12	93	4	8	22	35	9	17		12	3	3	2	60	27.5	27
28/3/2022	Redgolden	15	110	5	7	19	25	7	28		1	3	3	2	60	27.5	27
28/3/2022	Redgolden	11	146	7	4	17	26	3	30		2	3	3	2	60	27.5	27
28/3/2022	Redgolden	1	61	12	14	9	6	19	40		3	3	3	2	60	23	47
28/3/2022	Redgolden	2	48	17	13	2	9	20	38		4	3	3	2	60	23	47
29/3/2022	Redgolden	11	52	7	11	15	18	9	31		10	3	3	2	60	29	22
29/3/2022	Redgolden	7	38	8	9	12	17	7	34		11	3	3	2	60	28	25
29/3/2022	Redgolden	19	117	1	5	21	33	2	22		12	3	3	2	60	27	29
29/3/2022	Redgolden	15	136	4	4	19	26	4	30		1	3	3	2	60	27	29
29/3/2022	Redgolden	12	109	5	6	17	27	1	27		2	3	3	2	60	27	29
29/3/2022	Redgolden	2	46	12	15	4	8	16	37		3	3	3	2	60	21	51
29/3/2022	Redgolden	2	51	19	14	8	10	24	36		4	3	3	2	60	21	51
30/3/2022	Redgolden	10	48	11	10	14	19	12	31		10	3	3	2	60	28	28
30/3/2022	Redgolden	9	37	13	9	10	20	16	31		11	3	3	2	60	27	31
30/3/2022	Redgolden	11	106	7	8	19	34	8	19		12	3	3	2	60	26	33
30/3/2022	Redgolden	16	97	6	5	17	25	4	30		1	3	3	2	60	26	33
30/3/2022	Redgolden	15	152	4	6	18	26	7	28		2	3	3	2	60	26	33
30/3/2022	Redgolden	9	47	19	15	2	11	26	34		3	3	3	2	60	22	49
30/3/2022	Redgolden	6	66	21	14	8	10	21	36		4	3	3	2	60	22	49
31/3/2022	Redgolden	8	65	6	12	14	15	11	33		10	3	3	2	60	27	26
31/3/2022	Redgolden	7	71	5	9	10	13	8	38		11	3	3	2	60	26.5	25
31/3/2022	Redgolden	14	98	3	10	19	31	2	21		12	3	3	2	60	26	27
31/3/2022	Redgolden	12	110	3	5	17	25	2	30		1	3	3	2	60	26	27
31/3/2022	Redgolden	19	165	2	4	16	24	3	32		2	3	3	2	60	26	27
31/3/2022	Redgolden	2	56	14	11	4	11	24	38		3	3	3	2	60	20	50
31/3/2022	Redgolden	3	49	11	14	2	8	23	37		4	3	3	2	60	20	50
1/4/2022	Redgolden	12	38	7	7	14	15	14	38		10	3	3	2	60	30	26
1/4/2022	Redgolden	7	54	5	9	12	16	11	35		11	3	3	2	60	29	24
1/4/2022	Redgolden	15	112	4	5	25	31	8	27		12	3	3	2	60	26.5	23
1/4/2022	Redgolden	17	170	1	6	19	23	7	30		1	3	3	2	60	26.5	23
1/4/2022	Redgolden	13	162	3	4	17	27	2	29		2	3	3	2	60	26.5	23
1/4/2022	Redgolden	5	65	18	12	8	10	21	38		3	3	3	2	60	21	41
1/4/2022	Redgolden	1	41	15	15	7	9	26	36		4	3	3	2	60	21	41
4/4/2022	Redgolden	8	38	7	12	15	18	15	30		10	3	3	2	60	29.5	23
4/4/2022	Redgolden	9	62	6	10	12	17	16	33		11	3	3	2	60	27.5	27
4/4/2022	Redgolden	15	123	5	4	22	33	11	23		12	3	3	2	60	26	33
4/4/2022	Redgolden	10	105	3	6	17	26	8	28		1	3	3	2	60	26	33
4/4/2022	Redgolden	12	98	2	4	21	24	4	32		2	3	3	2	60	26	33
4/4/2022	Redgolden	6	55	20	14	2	12	25	34		3	3	3	2	60	20.5	51
4/4/2022	Redgolden	4	33	18	13	4	6	24	41		4	3	3	2	60	20.5	51
6/4/2022	Redgolden	7	51	9	11	11	17	7	32		10	3	3	2	60	30	24
6/4/2022	Redgolden	6	40	6	8	10	16	8	36		11	3	3	2	60	29.5	25
6/4/2022	Redgolden	11	117	2	4	23	35	5	21		12	3	3	2	60	28.5	24
6/4/2022	Redgolden	16	132	3	5	17	24	4	31		1	3	3	2	60	28.5	24
6/4/2022	Redgolden	10	167	5	1	21	25	1	34		2	3	3	2	60	28.5	24
6/4/2022	Redgolden	5	37	22	13	9	6	19	41		3	3	3	2	60	22	45
6/4/2022	Redgolden	2	45	17	15	7	8	22	37		4	3	3	2	60	22	45
7/4/2022	Redgolden	8	56	9	10	14	15	14	36		10	3	3	2	60	31	25
7/4/2022	Redgolden	6	72	6	8	10	14	12	38		11	3	3	2	60	30	26
7/4/2022	Redgolden	14	118	1	6	22	27	8	27		12	3	3	2	60	29	27
7/4/2022	Redgolden	11	176	3	4	17	24	8	31		1	3	3	2	60	29	27
7/4/2022	Redgolden	9	153	2	2	18	22	5	38		2	3	3	2	60	29	27
7/4/2022	Redgolden	5	71	16	12	5	11	23	37		3	3	3	2	60	23	43
7/4/2022	Redgolden	2	43	15	11	3	13	20	36		4	3	3	2	60	23	43
8/4/2022	Redgolden	8	54	12	9	16	19	12	32		10	3	3	2	60	31	21
8/4/2022	Redgolden	5	33	10	8	12	16	9	36		11	3	3	2	60	30.5	20
8/4/2022	Redgolden	10	105	8	5	24	34	5	21		12	3	3	2	60	30	26
8/4/2022	Redgolden	17	137	4	6	17	26	3	31		1	3	3	2	60	30	26
8/4/2022	Redgolden	11	180	6	9	20	28	4	26		2	3	3	2	60	30	26
8/4/2022	Redgolden	4	64	21	14	3	14	19	34		3	3	3	2	60	23	43
8/4/2022	Redgolden	2	70	15	12	2	5	23	39		4	3	3	2	60	23	43
22/3/2022	Peafowl	9	56	7	10	13	17	9	20	13	10	3	2	2	60	27	26
22/3/2022	Peafowl	7	42	6	9	10	16	8	24	11	11	3	2	2	60	27	26
22/3/2022	Peafowl	14	121	4	6	25	28	6	19	7	12	3	2	2	60	26	24
22/3/2022	Peafowl	12	134	3	5	17	20	4	22	13	1	3	2	2	60	26	24
22/3/2022	Peafowl	10	98	5	2	24	21	2	25	12	2	3	2	2	60	26	24
22/3/2022	Peafowl	2	42	12	12	5	13	16	21	14	3	3	2	2	60	18.5	48
22/3/2022	Peafowl	1	54	15	13	7	10	20	26	11	4	3	2	2	60	18.5	48
23/3/2022	Peafowl	8	44	9	9	15	15	8	31	5	10	3	2	2	60	26	33
23/3/2022	Peafowl	6	35	7	8	19	14	7	24	14	11	3	2	2	60	26	33
23/3/2022	Peafowl	18	112	3	4	22	21	5	26	9	12	3	2	2	60	25	31
23/3/2022	Peafowl	20	116	5	5	20	20	3	23	12	1	3	2	2	60	25	31
23/3/2022	Peafowl	10	95	2	4	21	24	3	28	4	2	3	2	2	60	25	31
23/3/2022	Peafowl	3	33	16	12	4	11	19	18	19	3	3	2	2	60	21.5	48
23/3/2022	Peafowl	4	41	14	13	6	9	22	27	11	4	3	2	2	60	21.5	48
24/3/2022	Peafowl	11	34	8	9	14	15	10	17	19	10	3	2	2	60	25	37
24/3/2022	Peafowl	7	55	6	7	10	14	8	31	8	11	3	2	2	60	24	38
24/3/2022	Peafowl	14	183	5	4	19	31	9	22	3	12	3	2	2	60	23.5	38
24/3/2022	Peafowl	17	125	3	5	21	29	5	19	7	1	3	2	2	60	23.5	38
24/3/2022	Peafowl	12	128	2	2	24	18	1	31	9	2	3	2	2	60	23.5	38
24/3/2022	Peafowl	1	48	17	11	2	6	24	28	15	3	3	2	2	60	18.5	56
24/3/2022	Peafowl	1	49	18	10	1	13	21	32	5	4	3	2	2	60	18.5	56
25/3/2022	Peafowl	8	29	10	7	12	19	11	24	10	10	3	2	2	60	25	37
25/3/2022	Peafowl	7	48	11	8	15	12	8	32	8	11	3	2	2	60	24.5	36
25/3/2022	Peafowl	12	115	9	4	21	29	2	23	4	12	3	2	2	60	24	35
25/3/2022	Peafowl	10	122	7	6	19	22	2	30	2	1	3	2	2	60	24	35
25/3/2022	Peafowl	9	141	8	5	23	21	3	29	5	2	3	2	2	60	24	35
25/3/2022	Peafowl	3	39	13	13	2	12	17	25	10	3	3	2	2	60	20	50
25/3/2022	Peafowl	4	52	15	14	3	14	23	23	9	4	3	2	2	60	20	50
26/3/2022	Peafowl	9	34	7	12	15	18	12	28	2	10	3	2	2	60	27	24
26/3/2022	Peafowl	10	23	8	9	12	17	15	21	13	11	3	2	2	60	26	24
26/3/2022	Peafowl	14	156	5	4	20	25	8	19	12	12	3	2	2	60	25.5	24
26/3/2022	Peafowl	16	113	3	5	19	21	5	25	9	1	3	2	2	60	25.5	24
26/3/2022	Peafowl	13	154	2	6	17	25	7	29		2	3	2	2	60	25.5	24
26/3/2022	Peafowl	5	42	11	13	4	15	21	27	5	3	3	2	2	60	21	44
26/3/2022	Peafowl	6	61	13	10	8	6	16	31	13	4	3	2	2	60	21	44
27/3/2022	Peafowl	7	58	9	11	13	15	15	24	10	10	3	2	2	60	28	25
27/3/2022	Peafowl	6	31	6	9	11	19	12	32		11	3	2	2	60	27	26
27/3/2022	Peafowl	11	167	3	7	25	25	6	22	6	12	3	2	2	60	27	26
27/3/2022	Peafowl	10	182	1	4	15	28	9	19	9	1	3	2	2	60	27	26
27/3/2022	Peafowl	9	190	3	5	22	20	4	28	7	2	3	2	2	60	27	26
27/3/2022	Peafowl	4	46	12	13	6	15	16	30	2	3	3	2	2	60	20	50
27/3/2022	Peafowl	1	55	15	14	8	9	27	32	5	4	3	2	2	60	20	50
28/3/2022	Peafowl	8	27	10	12	12	14	16	21	13	10	3	2	2	60	29	24
28/3/2022	Peafowl	6	56	9	10	15	10	12	23	17	11	3	2	2	60	28	25
28/3/2022	Peafowl	12	120	4	8	22	25	9	15	12	12	3	2	2	60	27.5	27
28/3/2022	Peafowl	15	110	5	7	19	22	7	28	3	1	3	2	2	60	27.5	27
28/3/2022	Peafowl	11	114	7	4	17	18	3	30	8	2	3	2	2	60	27.5	27
28/3/2022	Peafowl	1	22	12	14	9	10	19	29	7	3	3	2	2	60	23	47
28/3/2022	Peafowl	2	38	10	13	2	9	20	33	5	4	3	2	2	60	23	47
29/3/2022	Peafowl	11	33	7	11	15	18	9	27	4	10	3	2	2	60	29	22
29/3/2022	Peafowl	7	52	8	9	12	12	7	23	16	11	3	2	2	60	28	25
29/3/2022	Peafowl	19	153	1	5	21	31	2	18	6	12	3	2	2	60	27	29
29/3/2022	Peafowl	15	115	4	4	19	18	4	26	12	1	3	2	2	60	27	29
29/3/2022	Peafowl	12	167	5	6	17	24	1	27	3	2	3	2	2	60	27	29
29/3/2022	Peafowl	2	28	12	11	4	8	16	32	9	3	3	2	2	60	21	51
29/3/2022	Peafowl	2	44	9	14	8	11	24	24	11	4	3	2	2	60	21	51
30/3/2022	Peafowl	10	57	11	10	14	14	12	20	16	10	3	2	2	60	28	28
30/3/2022	Peafowl	9	33	13	9	10	18	16	31	2	11	3	2	2	60	27	31
30/3/2022	Peafowl	11	157	7	7	19	29	8	17	7	12	3	2	2	60	26	33
30/3/2022	Peafowl	16	182	6	5	17	15	4	26	14	1	3	2	2	60	26	33
30/3/2022	Peafowl	15	90	4	6	18	21	7	24	9	2	3	2	2	60	26	33
30/3/2022	Peafowl	9	36	11	9	2	12	26	31	8	3	3	2	2	60	22	49
30/3/2022	Peafowl	6	54	10	14	8	10	21	32	4	4	3	2	2	60	22	49
31/3/2022	Peafowl	8	66	6	12	15	12	11	29	7	10	3	2	2	60	27	26
31/3/2022	Peafowl	7	32	5	9	9	17	8	31	3	11	3	2	2	60	26.5	25
31/3/2022	Peafowl	14	109	3	8	19	29	2	15	8	12	3	2	2	60	26	27
31/3/2022	Peafowl	12	154	3	5	17	20	2	25	10	1	3	2	2	60	26	27
31/3/2022	Peafowl	19	131	2	4	16	18	3	31	7	2	3	2	2	60	26	27
31/3/2022	Peafowl	2	64	14	11	4	9	24	28	12	3	3	2	2	60	20	50
31/3/2022	Peafowl	3	48	11	12	2	11	23	32	5	4	3	2	2	60	20	50
1/4/2022	Peafowl	12	51	7	7	14	15	14	29	9	10	3	2	2	60	30	26
1/4/2022	Peafowl	7	48	5	9	12	14	11	24	13	11	3	2	2	60	29	24
1/4/2022	Peafowl	15	111	4	4	25	30	8	23	3	12	3	2	2	60	26.5	23
1/4/2022	Peafowl	17	127	1	6	19	17	7	30	7	1	3	2	2	60	26.5	23
1/4/2022	Peafowl	13	167	3	4	17	24	2	28	4	2	3	2	2	60	26.5	23
1/4/2022	Peafowl	5	64	13	12	8	8	21	31	9	3	3	2	2	60	21	41
1/4/2022	Peafowl	1	39	15	14	7	11	26	29	6	4	3	2	2	60	21	41
4/4/2022	Peafowl	8	58	7	11	15	12	15	25	12	10	3	2	2	60	29.5	23
4/4/2022	Peafowl	9	72	6	10	12	15	16	33	2	11	3	2	2	60	27.5	27
4/4/2022	Peafowl	15	118	5	4	22	29	11	23	4	12	3	2	2	60	26	33
4/4/2022	Peafowl	10	180	3	6	17	17	8	24	13	1	3	2	2	60	26	33
4/4/2022	Peafowl	12	163	2	4	21	15	4	33	8	2	3	2	2	60	26	33
4/4/2022	Peafowl	6	67	11	14	2	10	25	26	10	3	3	2	2	60	20.5	51
4/4/2022	Peafowl	4	53	14	13	4	7	24	31	9	4	3	2	2	60	20.5	51
6/4/2022	Peafowl	7	43	9	11	11	13	7	32	4	10	3	2	2	60	30	24
6/4/2022	Peafowl	6	86	6	8	10	6	8	31	15	11	3	2	2	60	29.5	25
6/4/2022	Peafowl	11	114	2	4	23	32	5	21	3	12	3	2	2	60	28.5	24
6/4/2022	Peafowl	16	137	3	5	17	24	4	31		1	3	2	2	60	28.5	24
6/4/2022	Peafowl	10	154	5	1	21	25	1	28	6	2	3	2	2	60	28.5	24
6/4/2022	Peafowl	5	64	10	13	9	6	19	30	11	3	3	2	2	60	22	45
6/4/2022	Peafowl	2	78	12	15	7	8	22	29	8	4	3	2	2	60	22	45
7/4/2022	Peafowl	8	32	9	10	14	11	14	35	4	10	3	2	2	60	31	25
7/4/2022	Peafowl	6	40	6	8	10	14	12	28	10	11	3	2	2	60	30	26
7/4/2022	Peafowl	14	162	1	6	22	25	8	27	2	12	3	2	2	60	29	27
7/4/2022	Peafowl	11	134	3	4	17	19	8	32	5	1	3	2	2	60	29	27
7/4/2022	Peafowl	9	110	2	2	19	17	5	25	16	2	3	2	2	60	29	27
7/4/2022	Peafowl	5	43	13	12	4	11	23	34	3	3	3	2	2	60	23	43
7/4/2022	Peafowl	2	31	15	11	3	9	20	15	25	4	3	2	2	60	23	43
8/4/2022	Peafowl	8	43	12	9	16	19	13	25	7	10	3	2	2	60	31	21
8/4/2022	Peafowl	5	76	10	8	12	12	8	19	21	11	3	2	2	60	30.5	20
8/4/2022	Peafowl	10	115	8	5	23	29	5	21	5	12	3	2	2	60	30	26
8/4/2022	Peafowl	17	162	3	5	18	14	3	30	11	1	3	2	2	60	30	26
8/4/2022	Peafowl	11	146	7	4	20	32	4	18	6	2	3	2	2	60	30	26
8/4/2022	Peafowl	4	65	9	10	4	13	18	25	12	3	3	2	2	60	23	43
8/4/2022	Peafowl	2	34	12	9	1	21	24	28	2	4	3	2	2	60	23	43
22/3/2022	Silverpheasant	6	27	7	5	13	23	20	32		10	3	8	2	60	27	26
22/3/2022	Silverpheasant	8	56	8	10	9	16	9	33		11	3	8	2	60	27	26
22/3/2022	Silverpheasant	5	120	4	6	25	30	8	24		12	3	8	2	60	26	24
22/3/2022	Silverpheasant	3	110	3	5	16	25	4	30		1	3	8	2	60	26	24
22/3/2022	Silverpheasant	9	114	6	2	24	27	5	31		2	3	8	2	60	26	24
22/3/2022	Silverpheasant	6	22	12	15	5	12	2	33		3	3	8	2	60	18.5	48
22/3/2022	Silverpheasant	8	38	15	13	6	10	16	37		4	3	8	2	60	18.5	48
23/3/2022	Silverpheasant	5	26	9	11	15	17	19	32		10	3	8	2	60	26	33
23/3/2022	Silverpheasant	16	58	7	4	21	19	8	37		11	3	8	2	60	26	33
23/3/2022	Silverpheasant	3	122	3	5	22	25	7	30		12	3	8	2	60	25	31
23/3/2022	Silverpheasant	6	143	5	5	20	22	6	33		1	3	8	2	60	25	31
23/3/2022	Silverpheasant	7	111	2	4	21	24	3	32		2	3	8	2	60	25	31
23/3/2022	Silverpheasant	2	23	14	12	6	13	3	35		3	3	8	2	60	21.5	48
23/3/2022	Silverpheasant	3	50	20	13	6	9	15	38		4	3	8	2	60	21.5	48
24/3/2022	Silverpheasant	1	34	8	9	12	15	22	36		10	3	8	2	60	25	37
24/3/2022	Silverpheasant	7	55	6	7	10	12	10	41		11	3	8	2	60	24	38
24/3/2022	Silverpheasant	1	115	6	2	15	30	8	28		12	3	8	2	60	23.5	38
24/3/2022	Silverpheasant	2	150	3	5	21	29	5	26		1	3	8	2	60	23.5	38
24/3/2022	Silverpheasant	3	110	2	4	20	25	5	31		2	3	8	2	60	23.5	38
24/3/2022	Silverpheasant	3	25	15	11	3	8	2	41		3	3	8	2	60	18.5	56
24/3/2022	Silverpheasant	5	52	18	12	2	9	24	39		4	3	8	2	60	18.5	56
25/3/2022	Silverpheasant	2	46	10	7	12	19	21	34		10	3	8	2	60	25	37
25/3/2022	Silverpheasant	1	39	11	10	12	15	15	35		11	3	8	2	60	24.5	36
25/3/2022	Silverpheasant	1	123	10	6	21	30	8	24		12	3	8	2	60	24	35
25/3/2022	Silverpheasant	5	126	7	6	15	24	4	30		1	3	8	2	60	24	35
25/3/2022	Silverpheasant	7	119	8	5	23	23	2	32		2	3	8	2	60	24	35
25/3/2022	Silverpheasant	9	30	21	13	4	14	3	33		3	3	8	2	60	20	50
25/3/2022	Silverpheasant	12	50	15	14	3	9	18	37		4	3	8	2	60	20	50
26/3/2022	Silverpheasant	12	39	2	12	14	22	23	26		10	3	8	2	60	27	24
26/3/2022	Silverpheasant	1	56	8	9	12	16	12	35		11	3	8	2	60	26	24
26/3/2022	Silverpheasant	1	134	5	4	20	29	15	27		12	3	8	2	60	25.5	24
26/3/2022	Silverpheasant	3	115	4	5	20	22	8	33		1	3	8	2	60	25.5	24
26/3/2022	Silverpheasant	5	125	2	5	17	26	6	29		2	3	8	2	60	25.5	24
26/3/2022	Silverpheasant	5	22	20	13	4	11	7	36		3	3	8	2	60	21	44
26/3/2022	Silverpheasant	2	43	10	10	8	7	21	43		4	3	8	2	60	21	44
27/3/2022	Silverpheasant	6	58	9	11	12	21	20	28		10	3	8	2	60	28	25
27/3/2022	Silverpheasant	4	31	6	10	11	18	15	32		11	3	8	2	60	27	26
27/3/2022	Silverpheasant	3	167	4	7	20	30	12	23		12	3	8	2	60	27	26
27/3/2022	Silverpheasant	2	182	1	4	15	34	6	22		1	3	8	2	60	27	26
27/3/2022	Silverpheasant	1	190	3	5	20	25	5	30		2	3	8	2	60	27	26
27/3/2022	Silverpheasant	2	46	12	13	6	8	4	39		3	3	8	2	60	20	50
27/3/2022	Silverpheasant	4	55	18	15	8	10	14	35		4	3	8	2	60	20	50
28/3/2022	Silverpheasant	10	57	10	12	15	17	27	31		10	3	8	2	60	29	24
28/3/2022	Silverpheasant	3	33	9	9	15	17	12	34		11	3	8	2	60	28	25
28/3/2022	Silverpheasant	1	157	4	11	22	32	12	17		12	3	8	2	60	27.5	27
28/3/2022	Silverpheasant	2	182	5	7	15	25	10	28		1	3	8	2	60	27.5	27
28/3/2022	Silverpheasant	2	90	2	4	17	26	7	30		2	3	8	2	60	27.5	27
28/3/2022	Silverpheasant	5	36	12	14	9	11	3	35		3	3	8	2	60	23	47
28/3/2022	Silverpheasant	5	54	17	13	2	9	16	38		4	3	8	2	60	23	47
29/3/2022	Silverpheasant	1	33	7	11	12	20	20	29		10	3	8	2	60	29	22
29/3/2022	Silverpheasant	1	52	8	9	12	17	9	34		11	3	8	2	60	28	25
29/3/2022	Silverpheasant	3	153	4	5	21	35	7	20		12	3	8	2	60	27	29
29/3/2022	Silverpheasant	4	115	4	6	17	22	3	32		1	3	8	2	60	27	29
29/3/2022	Silverpheasant	6	167	5	5	17	28	4	27		2	3	8	2	60	27	29
29/3/2022	Silverpheasant	9	28	12	15	5	8	1	37		3	3	8	2	60	21	51
29/3/2022	Silverpheasant	2	44	15	16	8	8	11	36		4	3	8	2	60	21	51
30/3/2022	Silverpheasant	3	51	11	10	14	19	20	31		10	3	8	2	60	28	28
30/3/2022	Silverpheasant	5	40	13	9	9	20	12	31		11	3	8	2	60	27	31
30/3/2022	Silverpheasant	1	117	7	7	19	34	14	19		12	3	8	2	60	26	33
30/3/2022	Silverpheasant	3	132	5	5	17	27	8	28		1	3	8	2	60	26	33
30/3/2022	Silverpheasant	9	167	4	6	18	26	4	28		2	3	8	2	60	26	33
30/3/2022	Silverpheasant	10	37	19	15	3	10	8	35		3	3	8	2	60	22	49
30/3/2022	Silverpheasant	1	45	21	14	8	10	26	36		4	3	8	2	60	22	49
31/3/2022	Silverpheasant	3	56	7	10	16	17	18	33		10	3	8	2	60	27	26
31/3/2022	Silverpheasant	5	72	5	9	9	13	11	38		11	3	8	2	60	26.5	25
31/3/2022	Silverpheasant	2	118	4	10	15	30	8	20		12	3	8	2	60	26	27
31/3/2022	Silverpheasant	2	176	3	5	17	25	4	30		1	3	8	2	60	26	27
31/3/2022	Silverpheasant	6	153	2	4	14	20	2	36		2	3	8	2	60	26	27
31/3/2022	Silverpheasant	6	71	13	11	4	11	5	38		3	3	8	2	60	20	50
31/3/2022	Silverpheasant	9	43	11	14	4	9	24	37		4	3	8	2	60	20	50
1/4/2022	Silverpheasant	4	54	7	9	14	16	20	35		10	3	8	2	60	30	26
1/4/2022	Silverpheasant	4	33	6	9	12	16	14	35		11	3	8	2	60	29	24
1/4/2022	Silverpheasant	2	105	4	4	20	30	11	26		12	3	8	2	60	26.5	23
1/4/2022	Silverpheasant	11	137	1	6	19	24	8	30		1	3	8	2	60	26.5	23
1/4/2022	Silverpheasant	3	180	3	5	16	23	8	32		2	3	8	2	60	26.5	23
1/4/2022	Silverpheasant	7	64	15	12	8	10	2	38		3	3	8	2	60	21	41
1/4/2022	Silverpheasant	8	70	15	13	7	10	15	36		4	3	8	2	60	21	41
4/4/2022	Silverpheasant	3	38	7	11	14	18	26	30		10	3	8	2	60	29.5	23
4/4/2022	Silverpheasant	1	62	6	10	12	20	15	30		11	3	8	2	60	27.5	27
4/4/2022	Silverpheasant	6	123	5	4	22	33	17	23		12	3	8	2	60	26	33
4/4/2022	Silverpheasant	6	105	5	6	18	26	11	28		1	3	8	2	60	26	33
4/4/2022	Silverpheasant	2	98	2	5	21	22	9	33		2	3	8	2	60	26	33
4/4/2022	Silverpheasant	1	55	18	14	4	12	4	34		3	3	8	2	60	20.5	51
4/4/2022	Silverpheasant	4	33	18	13	4	6	25	41		4	3	8	2	60	20.5	51
6/4/2022	Silverpheasant	8	40	9	12	13	16	20	32		10	3	8	2	60	30	24
6/4/2022	Silverpheasant	9	52	9	8	10	16	7	36		11	3	8	2	60	29.5	25
6/4/2022	Silverpheasant	10	130	2	7	23	32	8	21		12	3	8	2	60	28.5	24
6/4/2022	Silverpheasant	1	100	3	5	15	24	5	31		1	3	8	2	60	28.5	24
6/4/2022	Silverpheasant	2	101	5	1	21	25	4	34		2	3	8	2	60	28.5	24
6/4/2022	Silverpheasant	8	54	22	12	9	7	2	41		3	3	8	2	60	22	45
6/4/2022	Silverpheasant	12	60	15	15	7	8	19	37		4	3	8	2	60	22	45
7/4/2022	Silverpheasant	5	27	9	10	12	15	22	35		10	3	8	2	60	31	25
7/4/2022	Silverpheasant	3	58	6	10	10	15	16	35		11	3	8	2	60	30	26
7/4/2022	Silverpheasant	11	110	1	6	22	27	12	27		12	3	8	2	60	29	27
7/4/2022	Silverpheasant	8	130	4	4	15	22	8	34		1	3	8	2	60	29	27
7/4/2022	Silverpheasant	2	98	2	2	19	22	8	36		2	3	8	2	60	29	27
7/4/2022	Silverpheasant	2	46	16	12	4	11	3	37		3	3	8	2	60	23	43
7/4/2022	Silverpheasant	5	70	15	11	3	15	23	34		4	3	8	2	60	23	43
8/4/2022	Silverpheasant	2	44	11	9	15	19	20	32		10	3	8	2	60	31	21
8/4/2022	Silverpheasant	9	35	10	7	12	15	11	38		11	3	8	2	60	30.5	20
8/4/2022	Silverpheasant	1	112	8	5	23	34	8	21		12	3	8	2	60	30	26
8/4/2022	Silverpheasant	1	116	4	6	17	24	5	30		1	3	8	2	60	30	26
8/4/2022	Silverpheasant	3	95	7	6	18	28	1	26		2	3	8	2	60	30	26
8/4/2022	Silverpheasant	3	33	10	14	4	13	4	33		3	3	8	2	60	23	43
8/4/2022	Silverpheasant	6	41	17	15	2	6	8	39		4	3	8	2	60	23	43
